# Supplementary material for: The Effects of High-Intensity Power Training versus Traditional Resistance Training on Exercise Performance
Source: Int J Environ Res Public Health. 2022 Jul 31;19(15):9400. doi: 10.3390/ijerph19159400 (PMC9367759; doi:10.3390/ijerph19159400)
Supplement: Supplementary file 1 [file ijerph-19-09400-s001.zip]

Archive with 1 entries (1 files):
- ijerph-1811065-Supplementary.pdf
